# Supplementary material for: Novel Blood Biomarkers for a Diagnostic Workup of Acute Aortic Dissection
Source: Diagnostics (Basel). 2021 Mar 30;11(4):615. doi: 10.3390/diagnostics11040615 (PMC8065878; doi:10.3390/diagnostics11040615)
Supplement: Supplementary file 1 [file diagnostics-11-00615-s001.zip]

Archive with 3 entries (3 files):
- Supp. Table 1.xlsx
- supplemental figures jgawinecka 110321.docx
- supplemental tables jgawinecka 110321.docx
