# Supplementary material for: Novel Blood Biomarkers for a Diagnostic Workup of Acute Aortic Dissection
Source: Diagnostics (Basel). 2021 Mar 30;11(4):615. doi: 10.3390/diagnostics11040615 (PMC8065878; doi:10.3390/diagnostics11040615)
Supplement: Supplementary file 1 [file diagnostics-11-00615-s001.zip › Supp. Table 1.xlsx]

## Sheet: Tabelle1
Olink panel	Short name	Protein name	Uniprot no.	AAD vs CTRL		AAD vs TAA		AAD vs AMI		AAD vs PE
				Mean difference	p-value	Mean difference	p-value	Mean difference	p-value	Mean difference	p-value
CVD II	BMP-6	Bone morphogenetic protein 6	P22004	0.164	0.979	0.397	0.165	0.06	1	-0.671	0.001
CVD II	ANG-1	Angiopoietin-1	Q15389	-0.702	0.002	-0.031	1	0.436	0.146	1.056	2.23882e-07
CVD II	ADM	ADM	P35318	1.036	8.5435e-07	0.945	8e-06	0.636	0.006	-0.016	1
CVD II	CD40-L	CD40 ligan.d.	P29965	-0.418	0.421	0.174	0.995	0.457	0.279	0.907	0.000331
CVD II	SLAMF7*	SLAM family member 7	Q9NQ25	n.d.	n.d.	n.d.	n.d.	n.d.	n.d.	n.d.	n.d.
CVD II	PlGF	Placenta 'growth factor	P49763	0.459	0.028	0.287	0.454	-0.099	0.999	-0.18	0.921
CVD II	ADAM-TS13	A disintegrin an.d. metalloproteinase with thrombospon.d.in motifs 13	Q76LX8	-0.11	0.5	-0.094	0.707	0.0314	1	0.117	0.389
CVD II	Protein BOC	Brother of CDO	Q9BWV1	-0.098	0.969	0.048	1	0.0327	1	-0.142	0.728
CVD II	IL-4RA	Interleukin-4 receptor subunit alpha	P24394	1.365	1.9999e-07	1.151	1.57946e-05	0.986	0.000248	0.2985	0.872
CVD II	SRC	Proto-oncogene tyrosine-protein kinase Src	P12931	0.2397	0.857	0.3256	0.507	-0.0349	1	0.648	0.003
CVD II	IL-1ra	Interleukin-1 receptor antagonist protein	P18510	1.3098	1.3e-05	1.723	5.2674e-09	1.127	0.000191	0.888	0.006
CVD II	IL-6	Interleukin-6	P05231	3.201	1.6036e-10	3.588	1.1118e-12	2.603	1.2362e-70	1.3968	0.015
CVD II	TNFRSF10A	Tumor necrosis factor receptor superfamily member 10A	O00220	0.5688	0.002	0.5259	0.005	0.388	0.078	-0.1598	0.955
CVD II	STK4	Serine/threonine-protein kinase 4	Q13043	0.791	0.004	0.235	0.96	0.0905	1	0.808	0.002
CVD II	IDUA	Alpha-L-iduronidase	P35475	-0.4448	0.164	-0.3428	0.495	-0.7955	0.000257	-0.6126	0.01
CVD II	TNFRSF11A	Tumor necrosis factor receptor superfamily member 11A	Q9Y6Q6	0.5507	0.101	0.47275	0.244	0.3791	0.523	-0.23	0.957
CVD II	PAR-1	Proteinase-activated receptor 1	P25116	0.449	1	0.1255	0.962	0.061	1	-0.071	1
CVD II	TRAIL-R2	TNF-related apoptosis-in.d.ucing ligan.d. receptor 2	O14763	0.9173	8.9e-05	0.7559	0.002	0.5773	0.037	-0.3244	0.647
CVD II	PRSS27	Serine protease 27	Q9BQR3	0.0429	1	0.1443	0.935	0.3372	0.06	0.1243	0.973
CVD II	TIE2	Angiopoietin-1 receptor	Q02763	-0.17459	0.139	-0.17864	0.121	-0.0116	1	-1.999	0.048
CVD II	TF	Tissue factor	P13726	-0.1357	0.874	-0.095	0.987	-0.0296	1	-0.342	0.01
CVD II	IL1RL2	Interleukin-1 receptor-like 2	Q9HB29	0.4258	0.013	0.581	0.000145	0.489	0.002	0.454	0.005
CVD II	PDGF subunit B	Platelet-derived growth factor subunit B	P01127	-0.606	0.061	-0.015	1	0.336	0.715	1.109	8e-06
CVD II	IL27	Interleukin-27	Q8NEV9; Q14213	0.325	0.228	0.088	1	0.164	0.939	-0.825	3.6675e-07
CVD II	IL-17D	Interleukin-17D	Q8TAD2	0.127	0.951	0.061	1	-0.055	1	-0.185	0.639
CVD II	CXCL1	C-X-C motif chemokine 1	P09341	-0.425	0.974	0.184	0.897	0.226	0.986	0.167	0.009
CVD II	LOX-1	Lectin-like oxidized LDL receptor 1	P78380	-0.312	0.893	0.371	0.749	0.365	0.75	0.227	0.984
CVD II	Gal-9	Galectin-9	O00182	0.102	0.995	0.249	0.395	0.09	0.998	-0.262	0.302
CVD II	GIF	Gastric intrinsic factor	P27352	-0.249	0.985	-0.637	0.158	-0.415	0.69	-0.133	1
CVD II	SCF	Stem cell factor	P21583	-0.373	0.385	-0.398	0.299	-0.026	1	0.263	0.812
CVD II	IL-18	'Interleukin-18	Q14116	-0.18	0.98	-0.059	1	-0.272	0.751	-0.529	0.027
CVD II	FGF-21	Fibroblast growth factor 21	Q9NSA1	2.087	7.5e-05	1.86	0.001	0.299	0.999	0.589	0.865
CVD II	PIgR	Polymeric immunoglobulin receptor	P01833	0.126	0.202	0.128	0.186	0.119	0.25	0.004	1
CVD II	RAGE	Advanced glycosylation en.d. product-specific receptor	Q15109	0.514	0.006	0.334	0.209	0.044	1	-0.104	0.998
CVD II	SOD2	Superoxide dismutase [Mn], mitochon.d.rial	P04179	0.103	0.882	0.208	0.093	0.173	0.249	-0.039	1
CVD II	CTRC	Chymotrypsin	Q99895	-1.106	0.000322	-0.97	0.002	-0.84	0.012	-0.682	0.076
CVD II	FGF-23	Fibroblast growth factor 23	Q9GZV9	1.401	0.004	1.119	0.044	1.06	0.062	0.129	1
CVD II	SPON2	Spon.d.in-2	Q9BUD6	0.188	0.009	0.106	0.443	0.189	0.007	-0.071	0.876
CVD II	GH	Growth hormone	P01241	1.86	0.005	1.799	0.008	0.954	0.491	0.814	0.704
CVD II	FS	Follistatin	P19883	0.955	2.9e-05	0.917	6.7e-05	-0.024	1	0.265	0.845
CVD II	GLO1	Lactoylglutathione lyase	Q04760	-0.001	1	0.596	0.019	0.399	0.286	1.079	3.9796e-07
CVD II	CD84	SLAM family member 5	Q9UIB8	0.002	1	0.366	0.022	0.304	0.093	0.277	0.165
CVD II	PAPPA*	Pappalysin-1	Q13219	n.d.	n.d.	n.d.	n.d.	n.d.	n.d.	n.d.	n.d.
CVD II	SERPINA12	Serpin A12	Q8IW75	-0.733	0.542	-0.947	0.202	-0.224	1	1.056	0.094
CVD II	REN	Renin	P00797	-0.306	0.91	-0.515	0.324	-0.293	0.924	-0.989	0.001
CVD II	DECR1	2,4-dienoyl-CoA reductase, mitochon.d.rial	Q16698	0.928	0.037	1.154	0.004	0.416	0.862	0.011	1
CVD II	MERTK	Tyrosine-protein kinase Mer	Q12866	-0.129	0.954	-0.065	1	0.009	1	-0.615	3e-06
CVD II	TIM	T-cell immunoglobulin mucin receptor 1	Q96D42	0.199	0.999	0.588	0.377	-0.034	1	-1.157	0.001
CVD II	THBS2	Thrombospon.d.in-2	P35442	0.252	0.013	0.147	0.45	0.078	0.971	-0.129	0.611
CVD II	TM	Thrombomodulin	P07204	0.103	0.993	0.111	0.988	0.123	0.972	-0.234	0.41
CVD II	VSIG2	V-set an.d. immunoglobulin domain-containing domain	Q96IQ7	0.433	0.365	0.218	0.974	-0.081	1	-0.01	1
CVD II	AMBP	Protein AMBP	P02760	0.074	0.978	0.054	0.998	0.039	1	-0.058	0.996
CVD II	PRELP	Prolargin	P51888	0.173	0.241	0.212	0.068	0.097	0.897	-0.356	7.2e-05
CVD II	HO-1	Heme oxygenase 1	P09601	0.618	0.004	0.585	0.008	0.618	0.003	0.187	0.952
CVD II	XCL1	Lymphotactin	P47992	0.224	0.933	-0.161	0.993	0.209	0.951	-0.416	0.244
CVD II	IL16	'Interleukin-16	Q14005	0.543	0.052	0.595	0.023	0.499	0.088	0.291	0.735
CVD II	SORT1	Sortilin	Q99523	0.029	1	0.26	0.012	0.293	0.002	-0.057	0.998
CVD II	CEACAM8	Carcinoembryonic antigen-related cell adhesion molecule 8	P31997	0.107	1	0.65	0.251	0.408	0.822	0.267	0.987
CVD II	PTX3	Pentraxin-related protein PTX3	P26022	0.732	0.004	0.758	0.002	0.537	0.074	-0.016	1
CVD II	PSGL-1	P-selectin glycoprotein ligan.d. 1	Q14242	0.13	0.895	0.175	0.606	0.11	0.958	0.203	0.372
CVD II	CCL17	C-C motif chemokine 17	Q92583	-0.022	1	-0.022	1	0.347	0.848	0.84	0.012
CVD II	CCL3	C-C motif chemokine 3	P10147	0.232	0.903	0.196	0.966	0.26	0.81	-0.086	1
CVD II	MMP-7	Matrix metalloproteinase-7	P09237	0.35	0.078	0.328	0.122	0.251	0.413	-0.121	0.985
CVD II	IgG Fc receptor II-b*	Low affinity immunoglobulin gamma Fc region receptor II-b	P31994	n.d.	n.d.	n.d.	n.d.	n.d.	n.d.	n.d.	n.d.
CVD II	ITGB1BP2	Melusin	Q9UKP3	0.616	0.018	0.382	0.404	-0.441	0.202	0.705	0.003
CVD II	DCN	Decorin	P07585	0.121	1	0.014	1	-0.123	1	-0.682	7.5822e-08
CVD II	Dkk-1	Dickkopf-related protein 1	O94907	-0.23	0.808	0.067	1	0.132	0.994	-0.352	0.242
CVD II	LPL	Lipoprotein lipase	P06858	-0.246	0.515	0.078	1	-0.307	0.204	-0.446	0.01
CVD II	PRSS8	Prostasin	Q16651	0.028	1	0.074	1	-0.144	0.944	-0.232	0.496
CVD II	AGRP	Agouti-related protein	O00253	0.647	0.000423	0.37	0.156	0.459	0.028	-0.001	1
CVD II	HB-EGF	Proheparin-bin.d.ing EGF-like growth factor	Q99075	0.325	0.099	0.388	0.023	0.151	0.916	0.036	1
CVD II	GDF-2	Growth/differentiation factor 2	Q9UK05	-0.358	0.128	-0.401	0.057	-0.431	0.027	-0.269	0.449
CVD II	FABP2	Fatty acid-bin.d.ing protein, intestinal	P12104	1.383	0.000482	0.831	0.121	0.976	0.031	1.954	1.3806e-07
CVD II	THPO	Thrombopoietin	P40225	0.089	0.999	0.089	0.999	0.221	0.655	0.044	1
CVD II	MARCO	Macrophage receptor MARCO	Q9UEW3	-0.096	0.972	0.019	1	0.059	0.999	-0.037	1
CVD II	GT	Gastrotropin	P51161	2.156	8.1e-05	1.58	0.009	0.855	0.481	2.16	5.8e-05
CVD II	BNP	Natriuretic peptides B	P16860	1.373	0.019	0.364	0.994	-0.026	1	-0.424	0.978
CVD II	MMP-12	Matrix metalloproteinase-12	P39900	0.5	0.569	-0.04	1	0.029	1	-0.027	1
CVD II	ACE2	Angiotensin-converting enzyme 2	Q9BYF1	0.536	0.17	0.627	0.059	0.322	0.795	-0.138	0.999
CVD II	PD-L2	Programmed cell death 1 ligan.d. 2	Q9BQ51	-0.15	0.815	-0.112	0.964	0.143	0.838	-0.106	0.973
CVD II	CTSL1	Cathepsin L1	P07711	0.692	0.006	0.841	0.00039	0.908	7.2e-05	-0.179	0.987
CVD II	hOSCAR	Osteoclast-associated immunoglobulin-like receptor	Q8IYS5	0.038	1	0.122	0.769	0.049	1	-0.269	0.011
CVD II	TNFRSF13B	Tumor necrosis factor receptor superfamily member 13B	O14836	0.423	0.039	0.275	0.451	0.43	0.029	0.41	0.045
CVD II	TGM2	Protein-glutamine gamma-glutamyltransferase 2	P21980	-0.007	1	0.937	0.000343	0.657	0.027	0.25	0.939
CVD II	LEP	Leptin	P41159	-1.321	0.000101	-0.345	0.927	-0.88	0.023	-0.742	0.095
CVD II	CA5A	Carbonic anhydrase 5A, mitochon.d.rial	P35218	1.674	0.004	1.75	0.002	1.298	0.047	1.119	0.138
CVD II	HSP 27	heat shock 27 kDa protein	P04792	0.531	0.001	0.447	0.006	0.207	0.648	0.451	0.005
CVD II	CD4	T-cell surface glycoprotein CD4	P01730	0.402	0.031	0.212	0.699	0.316	0.162	-0.088	0.999
CVD II	NEMO	NF-kappa-B essential modulator	Q9Y6K9	0.242	0.864	0.101	1	0.128	0.998	0.791	0.000187
CVD II	VEGF-D	Vascular en.d.othelial growth factor D	O43915	0.035	1	-0.059	1	-0.063	1	-0.372	0.041
CVD II	PARP-1*	Poly [ADP-ribose] polymerase 1	P09874	n.d.	n.d.	n.d.	n.d.	n.d.	n.d.	n.d.	n.d.
CVD II	HAOX1	Hydroxyacid oxidase	Q9UJM8	1.339	0.113	2.085	0.001	1.294	0.127	0.792	0.741
CVD III	TNFRSF14	Tumor necrosis factor receptor superfamily member 14	Q92956	0.54723	0.0208549	0.54561	0.0214751	0.393677	0.210407	0.0858682	0.999926
CVD III	LDL receptor	LDL receptor	P01130	-0.151998	0.993052	0.151591	0.993194	-0.130977	0.997598	-0.062554	0.999997
CVD III	ITGB2	Integrin beta-2	P05107	-0.43549	0.000293625	-0.141267	0.82677	-0.0755691	0.997119	-0.187371	0.463559
CVD III	IL-17RA	Interleukin-18-bin.d.ing protein	Q96F46	0.136619	0.985588	0.0267241	1	0.315722	0.256306	-0.206239	0.804151
CVD III	TNF-R2	Tumor necrosis factor receptor 2	P20333	0.437363	0.167447	0.387092	0.306639	0.250553	0.833612	-0.280091	0.72358
CVD III	MMP-9	Matrix metalloproteinase-9	P14780	-0.472457	0.841309	0.547707	0.691883	0.490853	0.794165	0.46986	0.833113
CVD III	EPHB4	Ephrin type-B receptor 4	P54760	0.267549	0.112825	0.179066	0.606899	0.242904	0.183776	-0.221221	0.291216
CVD III	IL2-RA	Interleukin-2 receptor subunit alpha	P01589	0.181771	0.978096	0.130233	0.998339	0.0562472	0.999999	-0.54982	0.0268063
CVD III	OPG	Osteoprotegrin	O00300	0.307718	0.277816	0.355603	0.127731	-0.13227	0.984834	-0.342144	0.14711
CVD III	ALCAM	CD166 antigen	Q13740	-0.166263	0.320852	-0.104438	0.875626	0.00284306	1	-0.31318	0.00101844
CVD III	TFF3	Trefoil factor 3	Q07654	0.505179	0.150744	0.328941	0.701274	0.238716	0.93688	-0.13408	0.999175
CVD III	SELP	P-selectin	P16109	0.355161	0.205308	0.63869	0.000601428	0.412733	0.0718972	-0.0626153	0.999988
CVD III	CSTB	Cystatin-B	P04080	0.370457	0.586576	0.65095	0.0278847	0.144029	0.998825	-0.260348	0.911618
CVD III	MCP-1	Monocyte chemotactic protein 1	P13500	-0.0949671	0.999895	0.0586037	0.999999	-0.0280851	1	0.0427402	1
CVD III	CD163	Scavenger receptor cysteine-rich type 1 protein m130	Q86VB7	-0.240349	0.821665	0.0342399	1	-0.00605279	1	-0.461122	0.0660155
CVD III	Gal-3	Galectin-3	P17931	-0.127261	0.955462	0.0673916	0.999696	-0.0333061	1	-0.181785	0.687123
CVD III	GRN	Granulins	P28799	-0.112047	0.974398	0.0237457	1	0.0434363	0.999991	-0.167772	0.729296
CVD III	MEPE	Matrix extracellular phosphoglycoprotein	Q9NQ76	0.0658745	0.999957	0.160969	0.941906	0.173327	0.901251	-0.00246982	1
CVD III	BLM hydrolase	Bleomycin hydrolase	Q13867	-0.0257515	1	0.0847423	0.998445	0.287484	0.14979	-0.297422	0.121411
CVD III	PLC	Percelan	P98160	0.310542	0.287336	0.0641595	0.999976	0.172757	0.920671	-0.24306	0.606014
CVD III	LTBR	Lymphotoxin-beta receptor	P36941	0.338616	0.162383	0.262273	0.484841	0.294561	0.301875	-0.334925	0.158066
CVD III	Notch 3	Neurogenic locus notch homolog protein 3	Q9UM47	-0.120004	0.968184	-0.0969792	0.99322	0.21654	0.436876	-0.41584	0.00316932
CVD III	TIMP4	Metalloproteinase inhibitor 4	Q99727	0.187362	0.846661	0.313916	0.210063	0.303345	0.230886	-0.193013	0.808409
CVD III	CNTN1	Contactin-1	Q12860	-0.31744	0.00317958	-0.215867	0.123828	-0.0367284	0.99998	-0.0563038	0.999065
CVD III	CDH5	Catherin-5	P33151	-0.29726	0.0240582	-0.186308	0.427604	-0.0248494	1	-0.247798	0.0944855
CVD III	TLT-2	Trem-like transcript 2 protein	Q5T2D2	-0.0734685	0.999668	0.0326693	1	0.10433	0.992977	-0.0397988	0.999999
CVD III	FABP4	Fatty acid-bin.d.ing protein, adipocyte	P15090	0.51449	0.512578	0.81342	0.0445965	0.0830793	0.999999	-0.677935	0.147276
CVD III	TFPI	Tissue factor pathway inhibitor	P10646	0.144726	0.985222	0.250478	0.667255	-0.7212	4.69894e-05	-0.47136	0.022372
CVD III	PAI	Plasmingoen aktivator inhibitor 1	P05121	0.89744	0.000745748	1.35547	6.68302e-08	1.25522	4.06631e-07	1.37439	2.63132e-08
CVD III	CCL24	C-C motif chemokine 24	O00175	0.1217	0.999962	-0.359975	0.842673	0.0919992	0.999997	0.0119501	1
CVD III	TR	Transferrin receptor protein 1	P02786	0.107174	0.999653	0.319728	0.554819	0.0576058	0.999999	-0.56656	0.0176611
CVD III	TNFRSF10C	Tumor necrosis factor receptor superfamily member 10C	O14798	0.0349354	1	0.0996179	0.999122	-0.1199	0.995383	-0.275725	0.487316
CVD III	GDF-15	Growth/differentiation factor 15	Q99988	1.64035	3.1073e-07	1.43479	9.67499e-06	1.00084	0.00399079	0.0973141	0.999997
CVD III	SELE	E-selectin	P16581	-0.56133	0.00304467	-0.275124	0.519204	-0.267042	0.539371	-0.382829	0.107444
CVD III	AZU1	Azurodicin	P20160	-0.271807	0.992053	0.356298	0.947012	-0.246299	0.995843	0.22737	0.997827
CVD III	DLK-1	Protein delta homolog 1	P80370	0.157061	0.995022	0.0725784	0.999995	0.0889487	0.999959	0.0404642	1
CVD III	SPON1	Spon.d.in-1	Q9HCB6	-0.0267984	1	0.0811526	0.99998	-1.1119	1.18863e-07	-0.69986	0.00208938
CVD III	MPO	Myeloperoxidase	P05164	-0.370353	0.398852	0.0817124	0.999979	-0.392466	0.299059	-0.186085	0.9758
CVD III	CXCL16	C-X-C motif chemokine 16	Q9H2A7	0.48096	1.39673e-05	0.40087	0.00047172	0.177546	0.462229	-0.158035	0.62515
CVD III	IL-6RA	Interleukin-6 receptor subunit alpha	P08887	-0.113541	0.961799	-0.0249854	1	-0.0305526	1	-0.164468	0.69874
CVD III	RETN	Resistin	Q9HD89	0.333695	0.541045	0.68225	0.00362742	0.301898	0.655608	0.0107127	1
CVD III	IGFBP-1	Insulin-like growth factor-bin.d.ing protein 1	P08833	2.45105	2.62372e-08	1.47383	0.00201025	1.52508	0.000969844	1.23526	0.0143584
CVD III	CHIT1	Chitotriosidase-1	Q13231	-0.907478	0.280369	-0.723176	0.59526	-0.341127	0.994585	-1.23064	0.0343323
CVD III	TR-AP	Tartrate-resistant acid phosphatase type 5	P13686	-0.281407	0.159415	-0.145233	0.908302	-0.34794	0.0292392	-0.64259	1.1259e-06
CVD III	CCL22	C-C motif chemokine 22	O00626	0.173988	0.999964	0.45822	0.919551	0.832629	0.23357	0.679759	0.506872
CVD III	PSP-D	Pulmonary surfactant-associated protein	P35247	-0.0876081	0.999961	-0.0984876	0.999885	-0.0610938	0.999998	-0.57232	0.0235663
CVD III	PI3	Elafin	P19957	0.26562	0.893623	0.306136	0.781936	0.243115	0.930243	-0.169874	0.994307
CVD III	Ep-CAM	Epithelial cell adhesion molecule	P16422	-0.246308	0.995017	-0.282426	0.985886	-0.15953	0.99986	0.296462	0.977665
CVD III	AP-N	Aminopeptidase	P15144	-0.189382	0.511479	0.0636938	0.999533	0.0876935	0.992538	-0.258593	0.117388
CVD III	AXL	Tyrosine-protein kinase receptor UFO	P30530	0.0589959	0.999945	0.0964135	0.996098	0.173793	0.797708	-0.144878	0.922966
CVD III	IL-1RT1	Interleukin-1 receptor type 1	P14778	0.024098	1	-0.0129346	1	0.138062	0.806328	-0.37733	0.00138617
CVD III	MMP-2	Matrix metalloproteinase-2	P08253	0.0504619	0.999929	-0.00330427	1	0.179176	0.536278	-0.170959	0.601499
CVD III	FAS	Tumor necrosis factor receptor superfamily member 6	P25445	0.123217	0.995441	0.0342047	1	0.132056	0.991188	-0.329458	0.262488
CVD III	MB	Myoglobin	P02144	1.34966	0.00282235	0.947946	0.0940942	-1.44799	0.000813261	0.591178	0.644242
CVD III	TNFSF13B	Tumor necrosis factor ligan.d. superfamily member 13B	Q9Y275	-0.375708	0.253651	-0.0502985	0.999999	-0.0790422	0.999957	-0.48424	0.044205
CVD III	PRTN3	Myeloblastin	P24158	-0.0545849	1	0.391695	0.750528	0.249804	0.97983	-0.00290812	1
CVD III	PCSK9	Proprotein convertase subtilisin/kexin type 9	Q8NBP7	-0.0140663	1	0.19208	0.138267	0.149241	0.419411	-6.69403e-05	1
CVD III	U-PAR	Urokinase plasminogen activator surface receptor	Q03405	0.0511294	1	0.354112	0.428054	0.0426022	1	-0.483438	0.078628
CVD III	OPN	Osteopontin	P10451	1.21617	8.92163e-07	0.70296	0.0140477	0.538919	0.115917	-0.540449	0.11379
CVD III	CTSD	Cathepsin-D	P07339	0.187393	0.843563	0.216516	0.699331	-0.0582088	0.99998	-0.42635	0.0184846
CVD III	PGLYRP1	Peptidoglycan recognition protein 1	O75594	0.00979602	1	0.327481	0.691063	0.202899	0.976321	0.0583797	1
CVD III	CPA1	Carboxypeptidase A1	P15085	-0.0997081	0.999998	-0.368089	0.907956	-0.581798	0.38347	-0.660819	0.220911
CVD III	JAM-A	Junctional adhesion molecule A	Q9Y624	0.286863	0.615565	0.63533	0.00256867	0.370776	0.243697	0.305794	0.50479
CVD III	Gal-4	Galectin-4	P56470	1.08176	0.0205575	1.13941	0.011997	0.705902	0.327683	0.98873	0.0408418
CVD III	IL-1RT2	Interleukin-1 receptor type 2	P27930	-0.159539	0.849939	-0.125151	0.964186	0.0477428	0.999987	-0.256515	0.243848
CVD III	SHPS-1	Tyrosine-protein phosphatase non-receptor type substrate 1	P78324	0.180115	0.708629	0.172493	0.757091	0.176479	0.714248	-0.290047	0.105255
CVD III	CCL15	C-C motif chemokine 15	Q16663	0.247951	0.697918	0.107189	0.998779	0.188131	0.916268	-0.177824	0.940287
CVD III	CASP-3	Caspase-3	P42574	0.154433	0.996088	0.238837	0.916618	0.0430765	1	0.7171	0.00278258
CVD III	uPA	Urokinase-like plasminogen activator	P00749	-0.38625	0.0163851	-0.331361	0.0647117	-0.137716	0.93842	-0.44146	0.00281168
CVD III	CPB1	Carboxypeptidase B	P15086	-0.334965	0.931912	-0.553338	0.415454	-0.57037	0.351425	-0.556244	0.386087
CVD III	CHI3L1	Chitinase-3-like protein 1	P36222	1.35593	0.000325794	1.05698	0.0104824	0.856316	0.0646789	-0.238182	0.99697
CVD III	ST2	ST2 protein	Q01638	1.56626	3.42417e-06	1.64809	9.23674e-07	0.99996	0.00694848	0.226919	0.996226
CVD III	t-PA	Tissue-type plasminogen activator	P00750	0.320881	0.706577	0.63183	0.0229152	0.0472813	1	-0.61607	0.0251406
CVD III	SCGB3A2	Secretoglobin family 3A member 2	Q96PL1	0.53923	0.223381	0.133242	0.999795	-0.134082	0.999751	-0.0221934	1
CVD III	EGFR	Epidermal growth factor receptor	P00533	-0.27999	0.000945704	-0.160153	0.205945	0.00472991	1	-0.0453796	0.999105
CVD III	IGFBP-7	Insulin-like growth factor-bin.d.ing protein 7	Q16270	0.0856381	0.998982	-0.0497931	0.999993	0.0715204	0.999757	-0.30389	0.154474
CVD III	CD93	Complement component C1q receptor	Q9NPY3	0.0891073	0.993664	-0.0388016	0.999996	0.00181648	1	-0.19699	0.463639
CVD III	IL-18BP	Interleukin-1 receptor A	O95998	0.103486	0.999007	0.0645641	0.999986	0.141355	0.986458	-0.367408	0.156733
CVD III	COL1A1	Collagen alpha-1(I) chain	P02452	-0.00508425	1	-0.0502464	0.999994	0.013861	1	-0.245591	0.451307
CVD III	PON3	Paraoxonase	Q15166	-0.383687	0.388075	-0.353204	0.506043	0.0891353	0.999958	0.432976	0.21447
CVD III	CTSZ	Cathepsin-Z	Q9UBR2	0.288356	0.151319	0.310514	0.0939857	0.155257	0.867575	0.0720405	0.999514
CVD III	MMP-3	Matrix metalloproteinase-3	P08254	-0.0903807	0.999992	0.275283	0.927706	0.10925	0.999948	-0.43421	0.444869
CVD III	RARRES2	Retinoic acid receptor respon.d.er protein 2	Q99969	-0.135883	0.746337	-0.0288721	0.999999	-0.0193588	1	0.079121	0.989307
CVD III	ICAM-2	Intercellular adhesion molecule 2	P13598	-0.183961	0.631169	-0.108296	0.979352	0.119312	0.955816	-0.32199	0.0339033
CVD III	KLK6	Kallikrein-6	Q92876	0.2191	0.806165	0.0415992	1	0.167948	0.952145	0.0690534	0.999966
CVD III	PDGF subunit A	Platelet-derived growth factor subunit A	P04085	-0.70771	0.000739595	-0.0398045	1	0.218043	0.892789	0.50253	0.0371415
CVD III	TNF-R1	Tumor necrosis factor receptor 1	P19438	0.94346	2.69494e-05	0.8648	0.000151636	0.60914	0.0165618	0.020743	1
CVD III	IGFBP-2	Insulin-like growth factor-bin.d.ing protein 2	P18065	0.97327	0.000231617	0.393652	0.554532	0.68256	0.0218873	-0.06914	0.999999
CVD III	vWF	von Willebran.d. factor	P04275	0.82523	0.00508666	1.69605	1.60689e-10	0.327487	0.805857	0.232618	0.973926
CVD III	PECAM-1	Platelet en.d.othelial cell adhesion molecule	P16284	-0.191625	0.349888	-0.0209963	1	-0.0330133	0.999997	-0.131495	0.811184
CVD III	NT-pro BNP	N-terminal prohormone brain natriuretic peptide	NA	1.45387	0.000933859	0.659275	0.512221	0.0597903	1	-0.276181	0.996624
CVD III	CCL16	C-C motif chemokine 16	O15467	0.0866092	0.999947	-0.170941	0.983944	-0.0650732	0.999996	-0.185772	0.967988
INF I	IL8	Interleukin-8	P10145	-0.15759	1	0.59638	0.451	0.51395	0.657	0.09975	1
INF I	VEGFA	Vascular en.d.othelial growth factor A	P15692	0.67334	0.006	0.49918	0.1	0.57904	0.031	-0.14759	0.997
INF I	BDNF*	Brain-derived neurotrophic factor	P23560	n.d.	n.d.	n.d.	n.d.	n.d.	n.d.	n.d.	n.d.
INF I	MCP-3	Monocyte chemotactic protein 3	P80098	0.07244	1	0.2934	0.955	0.32419	0.916	-0.28132	0.962
INF I	GDNF*	Glial cell line-derived neurotrophic factor	P39905	n.d.	n.d.	n.d.	n.d.	n.d.	n.d.	n.d.	n.d.
INF I	CDCP1	CUB domain-containing protein 1	Q9H5V8	-0.43826	0.368	-0.0581	1	-0.14001	0.999	-0.86384	0.001
INF I	CD244	Natural killer cell receptor 2B4	Q9BZW8	-0.30486	0.034	-0.29399	0.046	-0.03061	1	-0.14848	0.781
INF I	IL-7	Interleukin-7	P13232	-0.09599	0.999	0.36311	0.184	0.35747	0.2	0.14983	0.979
INF I	OPG	Osteoprotegerin	O00300	0.46843	0.037	0.33156	0.324	-0.19079	0.925	-0.44994	0.046
INF I	LAP TGF-beta-1	Latency-associated peptide transforming growth factor beta-1	P01137	0.11192	0.962	0.23586	0.222	0.29141	0.057	-0.06447	0.999
INF I	uPA	Urokinase-type plasminogen activator	P00749	-0.31068	0.067	-0.36359	0.017	-0.15705	0.836	-0.51854	7.8e-05
INF I	IL-6	Interleukin-6	P05231	2.69957	3.6499e-08	3.29142	2.4108e-11	2.45717	5.8967e-07	1.26887	0.031
INF I	IL-17C*	Interleukin-17C	Q9P0M4	n.d.	n.d.	n.d.	n.d.	n.d.	n.d.	n.d.	n.d.
INF I	MCP-1	Monocyte chemotactic protein 1	P13500	-0.00073	1	0.02495	1	-0.05723	1	0.07779	1
INF I	IL-17A*	Interleukin-17A	Q16552	n.d.	n.d.	n.d.	n.d.	n.d.	n.d.	n.d.	n.d.
INF I	CXCL11	C-X-C motif chemokine 11	O14625	-0.88011	0.013	-0.55296	0.34	-0.08615	1	-0.25717	0.981
INF I	AXIN1	Axin-1	O15169	0.45618	0.037	-0.01875	1	0.10551	0.999	0.88206	4.3748e-07
INF I	TRAIL	TNF-related apoptosis-in.d.ucing ligan.d.	P50591	-0.38562	0.078	-0.56459	0.001	-0.34827	0.153	-0.12718	0.989
INF I	IL-20RA*	Interleukin-20 receptor subunit alpha	Q9UHF4	n.d.	n.d.	n.d.	n.d.	n.d.	n.d.	n.d.	n.d.
INF I	CXCL9	C-X-C motif chemokine 9	Q07325	0.01366	1	0.16468	1	-1.04274	0.044	-0.66262	0.48
INF I	CST5	Cystatin-5	P28325	0.67815	0.004	0.46685	0.13	0.37398	0.385	0.12081	0.999
INF I	IL-2RB*	Interleukin-2 receptor subunit beta	P14784	n.d.	n.d.	n.d.	n.d.	n.d.	n.d.	n.d.	n.d.
INF I	IL-1 alpha*	Interleukin-1 alpha	P01583	n.d.	n.d.	n.d.	n.d.	n.d.	n.d.	n.d.	n.d.
INF I	OSM	Oncostatin-M	P13725	-0.19447	1	1.00875	0.073	0.69006	0.489	0.49627	0.854
INF I	IL-2*	Interleukin-2	P60568	n.d.	n.d.	n.d.	n.d.	n.d.	n.d.	n.d.	n.d.
INF I	CXCL1	C-X-C motif chemokine 1	P09341	-0.38187	0.376	0.1457	0.997	0.22378	0.934	0.15379	0.995
INF I	TSLP*	Thymic stromal lymphopoietin	Q969D9	n.d.	n.d.	n.d.	n.d.	n.d.	n.d.	n.d.	n.d.
INF I	CCL4	C-C motif chemokine 4	P13236	-0.0321	1	0.12232	1	0.1558	0.998	0.21521	0.977
INF I	CD6	T-cell surface glycoprotein CD6 isofrom e	Q8WWJ7	-0.62097	0.001	-0.4368	0.046	-0.15568	0.973	-0.00293	1
INF I	SCF	Stem cell factor	P21583	-0.24185	0.92	-0.46709	0.186	-0.05912	1	0.23983	0.917
INF I	IL-18	Interleukin-18 receptor 1	Q14116	-0.02183	1	-0.09855	1	-0.29639	0.808	-0.54521	0.081
INF I	SLAMF1	Signaling lymphocytic activation molecule	Q13291	0.21824	0.888	0.18765	0.954	0.2189	0.886	-0.36566	0.261
INF I	TGF-alpha	Transforming growth factor alpha	P01135	0.2413	0.949	0.46613	0.267	0.22647	0.966	-0.19027	0.989
INF I	MCP-4	Monocyte chemotactic protein 4	Q99616	-0.62381	0.136	-0.89173	0.006	-0.66537	0.089	-0.66172	0.083
INF I	CCL11	Eotaxin-1	P51671	-0.01719	1	-0.31468	0.233	-0.26349	0.47	-0.14348	0.97
INF I	TNFSF14	TNF ligan.d. superfamily member 14	O43557	-0.43069	0.682	0.27922	0.969	0.13544	1	-0.36606	0.834
INF I	FGF-23	Fibroblast growth factor 23	Q9GZV9	1.31468	0.009	1.01822	0.089	0.98005	0.115	0.06743	1
INF I	IL-10RA*	Interleukin-2 receptor subunit alpha	Q13651	n.d.	n.d.	n.d.	n.d.	n.d.	n.d.	n.d.	n.d.
INF I	FGF-5	Fibroblast growth factor 5	Q8NF90	-0.04704	1	0.00264	1	-0.70637	5e-06	-0.2678	0.361
INF I	MMP-1	Matrix metalloproteinase-1	P03956	0.18563	1	0.44952	0.802	0.79083	0.117	0.42902	0.83
INF I	LIF-R	Leukemia inhibitory factor receptor	P42702	0.00212	1	-0.04568	1	0.07014	0.997	-0.27317	0.031
INF I	FGF-21	Fibroblast growth factor 21	Q9NSA1	1.83093	0.000268	1.60895	0.002	0.15745	1	0.47929	0.941
INF I	CCL19	C-C motif chemokine 19	Q99731	-0.23552	0.984	-0.35864	0.794	-0.1983	0.996	-0.85335	0.006
INF I	IL-15RA*	Interleukin-15 receptor subunit alpha	Q13261	n.d.	n.d.	n.d.	n.d.	n.d.	n.d.	n.d.	n.d.
INF I	IL-10RB	Interleukin-2 receptor subunit beta	Q08334	0.08314	0.994	-0.05144	1	-0.04817	1	-0.3662	0.003
INF I	IL-22 RA1*	Interleukin-22 receptor subunit alpha-1	Q8N6P7	n.d.	n.d.	n.d.	n.d.	n.d.	n.d.	n.d.	n.d.
INF I	IL-18R1	Interleukin-19	Q13478	-0.01854	1	0.26114	0.452	0.00691	1	-0.51231	0.002
INF I	PD-L1	Programmed cell death 1 ligan.d. 1	Q9NZQ7	0.37383	0.182	0.11616	0.998	0.17926	0.949	-0.11214	0.998
INF I	Beta-NGF	Beta-nerve growth factor	P01138	0.26602	0.495	0.0345	1	0.23507	0.664	-0.07188	1
INF I	CXCL5	C-X-C motif chemokine 5	P42830	-0.60273	0.259	-0.21773	0.996	-0.03715	1	0.66756	0.138
INF I	TRANCE	TNF-related activation-in.d.uced cytokine	O14788	-0.83956	0.002	-1.3984	1.8358e-08	-0.67367	0.023	-0.03892	1
INF I	HGF	Hepatocyte growth factor	P14210	0.21311	1	0.50084	0.859	-2.51384	3.5626e-09	-1.68301	0.0001
INF I	IL-12B	Interleukin-12 subunit beta	P29460	-0.44793	0.539	-0.51182	0.35	-0.28336	0.948	-0.19447	0.996
INF I	IL-24*	Interleukin-24	Q13007	n.d.	n.d.	n.d.	n.d.	n.d.	n.d.	n.d.	n.d.
INF I	IL-13*	Interleukin-13	P35225	n.d.	n.d.	n.d.	n.d.	n.d.	n.d.	n.d.	n.d.
INF I	ARTN*	Artemin	Q5T4W7	n.d.	n.d.	n.d.	n.d.	n.d.	n.d.	n.d.	n.d.
INF I	MMP-10	Matrix metalloproteinase-10	P09238	-0.21435	0.976	-0.01877	1	-0.17607	0.994	-0.43446	0.334
INF I	IL-10	Interleukin-10	P22301	2.55623	1.58e-08	2.94188	9.0542e-11	2.16402	2e-06	2.4364	4.5336e-08
INF I	TNF*	Tumor necrosis factor	P01375	n.d.	n.d.	n.d.	n.d.	n.d.	n.d.	n.d.	n.d.
INF I	CCL23	C-C motif chemokine 23	P55773	0.8694	2.3e-05	0.59523	0.01	0.63469	0.004	0.1614	0.986
INF I	CD5	T-cell surface glycoprotein CD5	P06127	-0.06643	1	-0.09647	0.997	0.03958	1	-0.14111	0.952
INF I	MIP-1 alpha	Macrophage inflammatory protein 1 alpha	P10147	0.15002	0.997	0.08112	1	0.19114	0.98	-0.13956	0.998
INF I	Flt3L	Fms-related tyrosine kinase 3 ligan.d.	P49771	-0.5627	0.006	-0.24267	0.747	-0.30561	0.443	-0.51797	0.012
INF I	CXCL6	C-X-C motif chemokine 6	P80162	-1.23217	6.0669e-08	-0.84232	0.000418	-0.14689	0.998	-0.17603	0.989
INF I	CXCL10	C-X-C motif chemokine 10	P02778	-0.88456	0.063	-0.66382	0.331	-0.77673	0.152	-1.32606	0.00046
INF I	4E-BP1	Eukaryotic translation initiation factor 4E-bin.d.ing protein 1	Q13541	0.01534	1	0.87299	0.111	0.4684	0.844	0.60872	0.524
INF I	IL-20*	Interleukin-20RA	Q9NYY1	n.d.	n.d.	n.d.	n.d.	n.d.	n.d.	n.d.	n.d.
INF I	SIRT2	SIR2-like protein 2	Q8IXJ6	0.67376	0.098	0.87157	0.01	0.52261	0.37	1.28291	1.5e-05
INF I	CCL28	C-C motif chemokine 28	Q9NRJ3	-0.01497	1	0.125	1	-1.84977	3.7688e-10	-0.72074	0.051
INF I	DNER	Delta an.d. Notch-like epidermal growth factor-related receptor	Q8NFT8	-0.35654	0.001	-0.25291	0.06	-0.14775	0.668	-0.02162	1
INF I	EN-RAGE	Protein S100-A12	P80511	0.38401	0.928	0.22751	0.998	0.05145	1	-1.02277	0.016
INF I	CD40	CD40L receptor	P25942	0.07615	1	0.16626	0.962	0.03693	1	-0.28043	0.498
INF I	IL-33*	Interleukin-33	O95760	n.d.	n.d.	n.d.	n.d.	n.d.	n.d.	n.d.	n.d.
INF I	IFN-gamma*	Interferon gamma	P01579	n.d.	n.d.	n.d.	n.d.	n.d.	n.d.	n.d.	n.d.
INF I	FGF-19	Fibroblast growth factor 19	O95750	-0.00249	1	0.32771	0.96	0.51166	0.614	-0.20803	0.999
INF I	IL-4*	Interleukin-4	P05112	n.d.	n.d.	n.d.	n.d.	n.d.	n.d.	n.d.	n.d.
INF I	LIF*	Leukemia inhibitory factor	P15018	n.d.	n.d.	n.d.	n.d.	n.d.	n.d.	n.d.	n.d.
INF I	NRTN*	Neurturin	Q99748	n.d.	n.d.	n.d.	n.d.	n.d.	n.d.	n.d.	n.d.
INF I	MCP-2	Monocyte chemotactic protein 2	P80075	-0.61126	0.241	-0.36611	0.864	-0.39732	0.796	-0.13885	1
INF I	CASP-8	Caspase-8	Q14790	-0.21572	0.985	0.71549	0.022	0.3997	0.578	1.66769	1.2123e-10
INF I	CCL25	C-C motif chemokine 25	O15444	0.01402	1	-0.1688	0.996	-0.23682	0.951	-0.15863	0.997
INF I	CX3CL1	Fractalkine	P78423	0.21454	0.79	-0.02408	1	0.18876	0.89	-0.37748	0.097
INF I	TNFRSF9	TNF receptor superfamily member 9	Q07011	0.34194	0.413	-0.09379	1	0.11257	0.999	-0.1781	0.971
INF I	NT-3*	Neurotrophin-3	P20783	n.d.	n.d.	n.d.	n.d.	n.d.	n.d.	n.d.	n.d.
INF I	TWEAK	TNF ligan.d. superfamily member 12	O43508	-0.61029	0.345	-0.4404	0.775	-2.30728	1.4667e-11	-1.11039	0.002
INF I	CCL20	C-C motif chemokine 20	P78556	0.59267	0.72	1.36496	0.005	0.4569	0.925	0.34825	0.986
INF I	ST1A1	Sulfotransferease 1A1	P50225	0.49002	0.296	0.30872	0.86	0.24267	0.967	1.10381	2.9e-05
INF I	STAMPB	STAM-bin.d.ing protein	O95630	0.34024	0.558	0.58562	0.028	0.50177	0.097	0.97693	9e-06
INF I	IL-5*	Interleukin-5	P05113	n.d.	n.d.	n.d.	n.d.	n.d.	n.d.	n.d.	n.d.
INF I	ADA	Adenosine Deaminase	P00813	-0.12648	0.99	0.18284	0.887	0.02174	1	0.03633	1
INF I	TNFB	TNF-beta	P01374	-0.83417	1.9932e-07	-0.87391	4.8811e-08	-0.49544	0.006	-0.44248	0.017
INF I	CSF-1	Macrophage colony-stimulating factor 1	P09603	0.22512	0.157	0.13986	0.761	0.10919	0.935	-0.4001	0.000251
ONC II	TXLNA	Alpha-taxilin	P40222	0.384042	0.199058	0.312264	0.455829	0.113959	0.998498	-0.0135872	1
ONC II	VEGF-A	Vascular endothelial growth factor A	P15692	0.337496	0.288609	0.47809	0.0261032	0.5315	0.00721986	-0.0979658	0.999352
ONC II	CPE	Carboxypeptidase E	P16870	0.162058	0.914346	0.115376	0.990833	0.0718073	0.999801	-0.0158096	1
ONC II	KLK13	Kallikrein-13	Q9UKR3	0.162498	0.985428	-0.120956	0.998477	-0.0118044	1	-0.14955	0.990599
ONC II	CEACAM1	Carcinoembryonic antigen-related cell adhesion molecule 1	P13688	-0.0967563	0.397129	-0.0415836	0.992626	-0.0984721	0.339716	-0.17518	0.00347617
ONC II	MSLN	Mesothelin	Q13421	0.280067	0.883052	0.450006	0.312713	-0.0791471	0.999995	-0.376389	0.541308
ONC II	TNFSF13	Tumor necrosis factor ligand superfamily member 13	O75888	0.301104	0.370447	0.347029	0.186361	-0.0285517	1	-0.48405	0.011484
ONC II	EGF	Pro-epidermal growth factor	P01133	-0.77458	0.0272656	0.30199	0.92594	0.522282	0.311956	1.40203	8.35983e-07
ONC II	TNFRSF6B	Tumor necrosis factor receptor superfamily member 6B	O95407	0.547729	0.309931	0.312392	0.920562	0.292512	0.941313	-0.548986	0.276348
ONC II	SYND1	Syndecan-1	P18827	0.94459	0.000714951	0.573061	0.125836	-0.347994	0.729941	-0.508046	0.227439
ONC II	TGFR-2	TGF-beta receptor type-2	P37173	0.141362	0.976806	0.028555	1	0.0545169	0.999992	-0.39415	0.0476382
ONC II	IL-6	Interleukin-6	P05231	3.19042	6.09579e-10	3.59801	2.89935e-12	2.58415	2.94873e-07	1.35275	0.0253663
ONC II	CD48	CD48 anitgen	P09326	-0.186131	0.68403	-0.109891	0.98334	0.0271845	1	-0.237293	0.316911
ONC II	SCAMP3	Secretory carrier-associated membrane protein 3	O14828	0.201776	0.954717	0.109658	0.999579	0.0732167	0.999988	0.227987	0.891354
ONC II	LY9	T-lymphocyte surface antigen Ly-9	Q9HBG7	-0.285903	0.0833041	-0.264515	0.132587	0.0243384	1	-0.287634	0.0666593
ONC II	IFN-gamma-R1	Interferon gamma receptor 1	P15260	0.173276	0.644009	0.0993497	0.983055	0.15137	0.773552	-0.23772	0.192303
ONC II	ITGAV	Integrin beta-5	P06756	-0.0937787	0.970282	-0.0374108	0.999986	-0.0618803	0.998524	0.146739	0.638515
ONC II	TRAIL	TNF-related apoptosis-inducing ligand	P50591	-0.52272	0.00052848	-0.53496	0.0003115	-0.4118	0.00983439	-0.1242	0.974573
ONC II	hK11	Kallikrein-11	Q9UBX7	0.102506	0.999663	-0.079397	0.999964	-0.10263	0.999579	-0.422301	0.128653
ONC II	GPC1	Glypican-1	P35052	0.107772	0.988616	-0.0135184	1	-0.0834355	0.99818	-0.188184	0.670543
ONC II	TFPI-2	Tissue factor pathway inhibitor 2	P48307	0.796843	0.0960721	0.680196	0.232298	-1.71219	5.41952e-07	-1.05886	0.00524407
ONC II	hK8	Kallikrein-8	O60259	-0.00208573	1	-0.298213	0.657586	0.142158	0.995943	-0.0197933	1
ONC II	VEGFR-2	Vascular endothelial growth factor receptor 2	P35968	-0.220706	0.081564	-0.152974	0.479888	-0.18039	0.2377	0.0230119	1
ONC II	LYPD3	Ly6/PLAUR domain-containing protein 3	O95274	-0.116692	0.984665	-0.0222988	1	0.0452074	0.999995	0.0191799	1
ONC II	PODXL	Podocalyxin	O00592	-0.26322	0.00127336	-0.20306	0.0257383	-0.12962	0.389567	-0.19735	0.0290505
ONC II	S100A4	Protein S100-A12	P26447	-0.46146	0.0475119	0.341284	0.293898	0.7084	0.000140838	0.79151	1.46887e-05
ONC II	IGF1R	Insulin-like growth factor 1 receptor 1	P08069	0.128983	0.947298	0.144919	0.889786	0.0391432	0.999997	-0.298502	0.0777875
ONC II	ERBB2	Receptor tyrosine-protein kinase erbB-2	P04626	-0.32333	0.0149681	-0.18154	0.505147	-0.143624	0.780297	-0.0755895	0.996652
ONC II	ERBB3	Receptor tyrosine-protein kinase erbB-3	P21860	-0.20109	0.0209531	-0.0917948	0.800998	-0.104681	0.634009	-0.157645	0.122357
ONC II	SCF	Stem cell factor	P21583	-0.355142	0.490946	-0.426082	0.234985	-0.0968051	0.999899	0.304831	0.667064
ONC II	SPARC	SPARC	P09486	-0.10265	0.329482	0.0738658	0.75669	0.0758995	0.708751	0.20453	0.000403762
ONC II	GZMH	Granzyme H	P20718	-0.129962	0.999965	-0.409777	0.786336	-0.046992	1	-0.394897	0.806598
ONC II	TGF-alpha	Transforming growth factor alpha	P01135	0.149025	0.998799	0.457741	0.301714	0.234108	0.955943	-0.29939	0.82152
ONC II	FURIN	Furin	P09958	0.178074	0.903729	0.52497	0.0028081	0.331356	0.166946	-0.0443025	0.999999
ONC II	CYR61	Protein CYR61	O00622	0.281956	0.971408	0.421903	0.719933	-1.16857	0.00022666	-0.0122703	1
ONC II	hK14	Kallikrein-14	Q9P0G3	-0.313125	0.411531	-0.46262	0.0405133	0.00994548	1	-0.311458	0.385259
ONC II	FADD	FAS-associated death domain protein	Q13158	0.040753	1	0.55269	0.00394412	0.48105	0.0163434	0.81883	2.00719e-06
ONC II	MetAP 2	Methionine aminopeptidase 2	P50579	0.6172	0.0217359	0.75578	0.00176727	0.244738	0.897543	0.0570816	0.999999
ONC II	PVRL4	Nectin-4	Q96NY8	0.335927	0.604404	0.0885041	0.99997	-0.00134407	1	-0.416459	0.273984
ONC II	FASLG	Tumor necrosis factor ligand superfamily member 6	P48023	-0.240783	0.57558	-0.317172	0.197929	-0.0348171	1	0.0641507	0.999953
ONC II	EPHA2	Ephrin type-A receptor 2	P29317	0.453073	0.0657836	0.323851	0.39492	0.245717	0.74316	-0.365912	0.218506
ONC II	ITGB5	Integrin alpha-V	P18084	-0.135302	0.667338	-0.048197	0.999695	-0.0268642	0.999998	-0.177707	0.262097
ONC II	Gal-1	Galectin-1	P09382	0.228765	0.0611289	0.35359	0.000288824	0.152896	0.454746	0.195499	0.152024
ONC II	SEZ6L	Seizure 6-like protein	Q9BYH1	-0.0603942	0.999665	-0.164047	0.674291	-0.141316	0.817345	-0.31227	0.0211554
ONC II	GPNMB	Transmembrane glycoprotein NMB	Q14956	-0.0521621	0.997975	-0.0381796	0.999855	-0.0289137	0.999987	-0.22684	0.0145054
ONC II	CA9	Carbonic anhydrase 9	Q16790	0.0344481	1	-0.262893	0.988877	-0.247444	0.992081	-1.07769	0.00242277
ONC II	MIA	Melanoma inhibitory activity protein	Q16674	-0.124494	0.962999	-0.230652	0.377899	0.0877111	0.996686	0.000618145	1
ONC II	CTSV	Cathepsin L2	O60911	-0.319742	0.393097	-0.52744	0.0122648	-0.236341	0.760812	0.0805916	0.999908
ONC II	CD27	CD27 anitgen	P26842	0.358147	0.132267	0.135116	0.984667	0.206512	0.784241	-0.147871	0.967849
ONC II	XPNPEP2	Xaa-Pro aminopeptidase 2	O43895	-0.290333	0.954228	-0.152701	0.999679	-0.319922	0.904701	0.215566	0.993499
ONC II	ERBB4	Receptor tyrosine-protein kinase erbB-4	Q15303	0.0239003	1	0.0844166	0.979307	0.0747823	0.990432	0.025165	0.999999
ONC II	HGF	Hepatocyte growth factor	P14210	0.189305	0.999903	0.472437	0.884154	-2.47221	1.61444e-09	-1.69425	5.58378e-05
ONC II	ADAM 8	Disintegrin and metalloproteinase domain-containing protein 8	P78325	-0.111942	0.988788	0.0971952	0.995984	-0.119148	0.979018	-0.272871	0.224106
ONC II	5'-NT	5'-nucleotidase	P21589	0.127316	0.997972	0.57326	0.0117918	0.143655	0.993523	-0.0615763	0.999996
ONC II	DKN1A	Cyclin-dependent kinase inhibitor 1	P38936	0.220977	0.944469	0.116228	0.99958	0.0811238	0.999982	0.0441344	1
ONC II	DLL1	Delta-like protein 1	O00548	0.222353	0.464263	0.182856	0.715334	0.102355	0.990219	-0.278228	0.155888
ONC II	MK	Midkine	P21741	0.372495	0.950326	-0.0202129	1	-2.08529	1.68274e-08	-1.78108	1.70477e-06
ONC II	ABL1	Tyrosine-protein kinase ABL1	P00519	0.78761	0.000823306	0.7414	0.00178619	0.35926	0.457502	0.279021	0.781106
ONC II	FGF-BP1	Fibroblast growth factor-binding protein 1	Q14512	0.317093	0.966537	-0.0282578	1	-1.64557	9.7407e-07	-1.29518	0.000193932
ONC II	TLR3	Toll-like receptor 3	O15455	-0.402612	0.547144	-0.0609605	1	-0.213297	0.982082	0.122897	0.999804
ONC II	LYN	Tyrosine-protein kinase Lyn	P07948	0.19299	0.605671	0.50539	0.000137794	0.255849	0.197907	0.0979668	0.990413
ONC II	RET	Proto-oncogene tyrosine-protein kinase receptor Ret	P07949	-0.225686	0.657762	-0.0839791	0.999522	-0.0733757	0.999834	-0.120262	0.989744
ONC II	VIM	Vimentin	P08670	0.94015	0.000271767	1.03224	3.91475e-05	0.487838	0.202795	0.148104	0.998556
ONC II	TNFRSF19	Tumor necrosis factor receptor superfamily member 19	Q9NS68	0.358141	0.715038	-0.0377127	1	0.124294	0.999804	-0.249051	0.952636
ONC II	CRNN	Cornulin	Q9UBG3	-0.038578	1	-0.145462	0.99959	-0.0546721	1	0.065364	1
ONC II	TCL1A	T-cell leukemia/lymphoma protein 1A	P56279	-0.844007	0.151709	-0.363661	0.966867	-0.19787	0.999702	0.517515	0.743773
ONC II	CD160	CD160 anitgen	O95971	0.235485	0.960483	0.0176333	1	0.116696	0.999823	0.287381	0.853509
ONC II	TNFRSF4	Tumor necrosis factor receptor superfamily member 4	P43489	0.141697	0.996831	0.0466796	1	-0.154984	0.99224	-0.39602	0.253853
ONC II	MIC-A/B	MHC class I polypeptide-related sequence A/B	Q29983 / Q29980	-0.336154	0.994857	0.0359645	1	0.0871986	1	-0.976506	0.149588
ONC II	WISP-1	WNT1-inducible-signaling pathway protein 1	O95388	0.369098	0.319008	0.245568	0.824418	0.142398	0.99439	-0.60215	0.00627233
ONC II	CXL17	VEGF coregulated chemokine 1	Q6UXB2	0.264563	0.899171	0.0632763	0.999999	-0.65354	0.0170153	-0.67397	0.0123066
ONC II	PPY	Panreatic prohormone	P01298	0.14093	0.999999	0.131072	0.999999	0.0186896	1	-0.92573	0.269197
ONC II	S100A11	Protein S100-A4	P31949	0.206995	0.694784	0.42201	0.0133733	0.255874	0.370601	0.0196183	1
ONC II	AR	Amphiregulin	P15514	1.28331	0.00012587	1.35217	3.8043e-05	0.59101	0.293192	0.142983	0.9999
ONC II	ESM-1	Endothelial cell-specific molecule 1	Q9NQ30	1.13151	3.43272e-06	0.196649	0.985547	-0.385954	0.477535	-0.576325	0.0582579
ONC II	CD207	C-type lectin domain family 4 member K	Q9UJ71	0.0975431	0.999778	-0.116009	0.998917	0.113841	0.998947	0.328117	0.421379
ONC II	ICOSLG	ICOS ligand	O75144	-0.041336	0.99999	-0.188098	0.498624	-0.00669112	1	0.152776	0.748185
ONC II	WFDC2	WAP four-disulfide core domain protein 2	Q14508	-0.67615	9.32792e-05	-0.284024	0.418124	-0.41749	0.0414147	-0.89732	4.35739e-08
ONC II	CXCL13	C-X-C motif chemokine 13	O43927	0.408197	0.552806	0.10365	0.999969	0.0547537	1	-0.502798	0.236856
ONC II	MAD homolog 5	Mothers against decapentaplegic homolog 5	Q99717	-0.28911	0.308829	-0.359064	0.0877179	-0.72624	2.37405e-06	-0.63037	5.79318e-05
ONC II	ADAM-TS 15	A disintegrin and metalloproteinase with thrombospondin motifs 15	Q8TE58	-0.0371144	1	0.310196	0.503697	0.0315161	1	-0.304534	0.507727
ONC II	CD70	CD70 anitgen	P32970	-0.108855	0.997894	-0.0722244	0.999938	0.0552843	0.999994	-0.6441	0.000180466
ONC II	RSPO3	R-spondin-3	Q9BXY4	0.289963	0.999534	0.335799	0.998245	-3.39104	1.34568e-10	-1.92457	0.000526967
ONC II	FR-gamma	Folate receptor alpha	P41439	-0.260608	0.999903	0.399879	0.995857	-0.220743	0.999974	-0.713738	0.799975
ONC II	CEACAM5	Carcinoembryonic antigen-related cell adhesion molecule 5	P06731	0.195743	0.996134	0.221324	0.989309	-0.144702	0.99963	-0.669466	0.0626165
ONC II	VEGFR-3	Vascular endothelial growth factor receptor 3	P35916	-0.23037	0.0284755	-0.189928	0.120258	-0.0714112	0.982432	-0.21138	0.0490403
ONC II	MUC-16	Mucin-16	Q8WXI7	-0.104	0.999998	-0.109465	0.999997	-0.122762	0.999989	-1.73346	5.8891e-07
ONC II	WIF-1	Wnt inhibitory factor 1	Q9Y5W5	0.198179	0.849201	0.0480874	0.999998	0.22347	0.708365	0.12177	0.992593
ONC II	GZMB	Granzyme B	P10144	-0.156918	0.997492	-0.0113141	1	-0.0608483	0.999999	-0.433801	0.303354
ONC II	FCRLB	Fc receptor-like B	Q6BAA4	0.366051	0.643254	0.515395	0.18117	0.21528	0.977242	-0.67763	0.0201584
ONC II	ANXA1	Annexin A1	P04083	-0.10309	0.999892	0.299084	0.745038	0.0173944	1	-0.409443	0.303393
ONC II	FR-alpha	Folate receptor gamma	P15328	0.180947	0.962976	0.101731	0.999567	-0.0491515	0.999999	-0.54698	0.0113391
